# Supplementary material for: The importance of genetic counselling and testing in inherited eye diseases: A population-based retrospective study
Source: PLoS One. 2025 Feb 13;20(2):e0318492. doi: 10.1371/journal.pone.0318492 (PMC11825002; doi:10.1371/journal.pone.0318492)
Supplement: S1 File — (XLSX) [file pone.0318492.s001.xlsx]

## Sheet: Sheet1
Descriptive Statistics
Frequency Table
GENDER
		Frequency	Percent	Valid Percent	Cumulative Percent
Valid	Male	130	57.0175	58.0357	58.0357
	Female	94	41.2281	41.9643	100
	Total	224	98.2456	100
Missing	System	4	1.75439
Total		228	100
Origin
		Frequency	Percent	Valid Percent	Cumulative Percent
Valid	Jewish	163	71.4912	72.4444	72.4444
	Muslim	55	24.1228	24.4444	96.8889
	Other	7	3.07018	3.11111	100
	Total	225	98.6842	100
Missing	System	3	1.31579
Total		228	100
Are Parents related?
		Frequency	Percent	Valid Percent	Cumulative Percent
Valid	No	170	74.5614	74.8899	74.8899
	Yes, 1st Cousins	43	18.8596	18.9427	93.8326
	Yes, 2nd Cousins or more distant	14	6.14035	6.1674	100
	Total	227	99.5614	100
Missing	System	1	0.438596
Total		228	100
Genetic testing
		Frequency	Percent	Valid Percent	Cumulative Percent
Valid	No	55	24.1228	24.1228	24.1228
	Yes	173	75.8772	75.8772	100
	Total	228	100	100
Genetic test used=Exome
		Frequency	Percent	Valid Percent	Cumulative Percent
Valid	No	131	57.4561	75.7225	75.7225
	Yes	42	18.4211	24.2775	100
	Total	173	75.8772	100
Missing	System	55	24.1228
Total		228	100
Genetic test used=Panel
		Frequency	Percent	Valid Percent	Cumulative Percent
Valid	No	139	60.9649	80.3468	80.3468
	Yes	34	14.9123	19.6532	100
	Total	173	75.8772	100
Missing	System	55	24.1228
Total		228	100
Genetic test used=Sanger
		Frequency	Percent	Valid Percent	Cumulative Percent
Valid	No	80	35.0877	46.2428	46.2428
	Yes	93	40.7895	53.7572	100
	Total	173	75.8772	100
Missing	System	55	24.1228
Total		228	100
Genetic test used=CMA
		Frequency	Percent	Valid Percent	Cumulative Percent
Valid	No	172	75.4386	99.422	99.422
	Yes	1	0.438596	0.578035	100
	Total	173	75.8772	100
Missing	System	55	24.1228
Total		228	100
Genetic test used=Haplotype
		Frequency	Percent	Valid Percent	Cumulative Percent
Valid	No	172	75.4386	99.422	99.422
	Yes	1	0.438596	0.578035	100
	Total	173	75.8772	100
Missing	System	55	24.1228
Total		228	100
Genetic test used=RFLP
		Frequency	Percent	Valid Percent	Cumulative Percent
Valid	No	158	69.2982	91.3295	91.3295
	Yes	15	6.57895	8.67052	100
	Total	173	75.8772	100
Missing	System	55	24.1228
Total		228	100
Diagnosis
		Frequency	Percent	Valid Percent	Cumulative Percent
Valid	1	87	38.1579	38.1579	38.1579
	2	73	32.0175	32.0175	70.1754
	3	5	2.19298	2.19298	72.3684
	4	7	3.07018	3.07018	75.4386
	5	2	0.877193	0.877193	76.3158
	6	2	0.877193	0.877193	77.193
	7	2	0.877193	0.877193	78.0702
	8	13	5.70175	5.70175	83.7719
	9	2	0.877193	0.877193	84.6491
	10	8	3.50877	3.50877	88.1579
	11	2	0.877193	0.877193	89.0351
	12	4	1.75439	1.75439	90.7895
	13	2	0.877193	0.877193	91.6667
	14	3	1.31579	1.31579	92.9825
	15	2	0.877193	0.877193	93.8596
	16	4	1.75439	1.75439	95.614
	17	2	0.877193	0.877193	96.4912
	18	8	3.50877	3.50877	100
	Total	228	100	100
95% Confidence Interval for Retinal Dystrophy (38.2%): 31.8%-44.8%;
95% Confidence Interval for Albinism (32%): 26%-38.5%
95% Confidence Interval for Retinal Dystrophy and Albinism (70.2%): 63.8%-76%;
Diagnosis, Main categories
		Frequency	Percent	Valid Percent	Cumulative Percent
Valid	Retinal Dystrophy	87	38.1579	38.1579	38.1579
	Albinism	73	32.0175	32.0175	70.1754
	Optic Neuropathy	5	2.19298	2.19298	72.3684
	Optic Atrophy	7	3.07018	3.07018	75.4386
	Congenital Nystagmus	13	5.70175	5.70175	81.1404
	Stickler	8	3.50877	3.50877	84.6491
	Other	35	15.3509	15.3509	100
	Total	228	100	100
Gentetic diagnosis
		Frequency	Percent	Valid Percent	Cumulative Percent
Valid	No Mutation	40	17.5439	23.3918	23.3918
	One Mutation	50	21.9298	29.2398	52.6316
	Two Mutations	81	35.5263	47.3684	100
	Total	171	75	100
Missing	System	57	25
Total		228	100
Gene
		Frequency	Percent	Valid Percent	Cumulative Percent
Valid		97	42.5439	42.5439	42.5439
	1	6	2.63158	2.63158	45.1754
	10	2	0.877193	0.877193	46.0526
	11	3	1.31579	1.31579	47.3684
	12	2	0.877193	0.877193	48.2456
	13	2	0.877193	0.877193	49.1228
	14	4	1.75439	1.75439	50.8772
	15	2	0.877193	0.877193	51.7544
	16	2	0.877193	0.877193	52.6316
	17	1	0.438596	0.438596	53.0702
	18	2	0.877193	0.877193	53.9474
	18 ; 3; 20	1	0.438596	0.438596	54.386
	19	2	0.877193	0.877193	55.2632
	2	16	7.01754	7.01754	62.2807
	2 , 3	1	0.438596	0.438596	62.7193
	20	30	13.1579	13.1579	75.8772
	3	37	16.2281	16.2281	92.1053
	4	6	2.63158	2.63158	94.7368
	5	1	0.438596	0.438596	95.1754
	6	5	2.19298	2.19298	97.3684
	7	3	1.31579	1.31579	98.6842
	7,20	1	0.438596	0.438596	99.1228
	8	2	0.877193	0.877193	100
	Total	228	100	100
Gene Heritage
		Frequency	Percent	Valid Percent	Cumulative Percent
Valid	Recessive	98	42.9825	79.6748	79.6748
	Dominant	12	5.26316	9.7561	89.4309
	X-Linked	13	5.70175	10.5691	100
	Total	123	53.9474	100
Missing	System	105	46.0526
Total		228	100
Year of Consultation
		Frequency	Percent	Valid Percent	Cumulative Percent
Valid	2018	51	22.3684	22.3684	22.3684
	2019	59	25.8772	25.8772	48.2456
	2020	118	51.7544	51.7544	100
	Total	228	100	100
Statistics
Age at Consultation
N	Valid	228
	Missing	0
Mean		18.193
Median		12
Std. Deviation		19.3201
Minimum		0
Maximum		78
Association between genetic diagnosis & other variables
Crosstabs
Year of Consultation * Gentetic diagnosis
Crosstab
			Gentetic diagnosis			Total
			No Mutation	One Mutation	Two Mutations
Year of Consultation	2018	Count	14	7	24	45
		% within Year of Consultation	0.311111	0.155556	0.533333	1
	2019	Count	8	15	21	44
		% within Year of Consultation	0.181818	0.340909	0.477273	1
	2020	Count	18	28	36	82
		% within Year of Consultation	0.219512	0.341463	0.439024	1
Total		Count	40	50	81	171
		% within Year of Consultation	0.233918	0.292398	0.473684	1
Chi-Square Tests
	Value	df	Asymptotic Significance (2-sided)	Exact Sig. (2-sided)	Exact Sig. (1-sided)	Point Probability
Pearson Chi-Square	6.188a	4	0.185542	0.187711
Likelihood Ratio	6.66089	4	0.154931	0.162501
Fisher-Freeman-Halton Exact Test	6.44247			0.16629
Linear-by-Linear Association	.010b	1	0.921315	0.954923	0.484252	0.0449028
N of Valid Cases	171
a. 0 cells (0.0%) have expected count less than 5. The minimum expected count is 10.29.
b. The standardized statistic is -.099.
Genetic test used=Exome * Gentetic diagnosis
Crosstab
			Gentetic diagnosis			Total
			No Mutation	One Mutation	Two Mutations
Genetic test used=Exome	No	Count	30	36	63	129
		% within Genetic test used=Exome	0.232558	0.27907	0.488372	1
	Yes	Count	10	14	18	42
		% within Genetic test used=Exome	0.238095	0.333333	0.428571	1
Total		Count	40	50	81	171
		% within Genetic test used=Exome	0.233918	0.292398	0.473684	1
Chi-Square Tests
	Value	df	Asymptotic Significance (2-sided)	Exact Sig. (2-sided)	Exact Sig. (1-sided)	Point Probability
Pearson Chi-Square	.562a	2	0.754868	0.781939
Likelihood Ratio	0.558541	2	0.756335	0.781939
Fisher-Freeman-Halton Exact Test	0.622047			0.739588
Linear-by-Linear Association	.207b	1	0.649256	0.66181	0.362999	0.078146
N of Valid Cases	171
a. 0 cells (0.0%) have expected count less than 5. The minimum expected count is 9.82.
b. The standardized statistic is -.455.
Genetic test used=Panel * Gentetic diagnosis
Crosstab
			Gentetic diagnosis			Total
			No Mutation	One Mutation	Two Mutations
Genetic test used=Panel	No	Count	31	38	69	138
		% within Genetic test used=Panel	0.224638	0.275362	0.5	1
	Yes	Count	9	12	12	33
		% within Genetic test used=Panel	0.272727	0.363636	0.363636	1
Total		Count	40	50	81	171
		% within Genetic test used=Panel	0.233918	0.292398	0.473684	1
Chi-Square Tests
	Value	df	Asymptotic Significance (2-sided)	Exact Sig. (2-sided)	Exact Sig. (1-sided)	Point Probability
Pearson Chi-Square	2.018a	2	0.364498	0.385926
Likelihood Ratio	2.04001	2	0.360592	0.373905
Fisher-Freeman-Halton Exact Test	2.14435			0.3498
Linear-by-Linear Association	1.386b	1	0.239153	0.281211	0.145634	0.0472662
N of Valid Cases	171
a. 0 cells (0.0%) have expected count less than 5. The minimum expected count is 7.72.
b. The standardized statistic is -1.177.
Genetic test used=Sanger * Gentetic diagnosis
Crosstab
			Gentetic diagnosis			Total
			No Mutation	One Mutation	Two Mutations
Genetic test used=Sanger	No	Count	21	23	35	79
		% within Genetic test used=Sanger	0.265823	0.291139	0.443038	1
	Yes	Count	19	27	46	92
		% within Genetic test used=Sanger	0.206522	0.293478	0.5	1
Total		Count	40	50	81	171
		% within Genetic test used=Sanger	0.233918	0.292398	0.473684	1
Chi-Square Tests
	Value	df	Asymptotic Significance (2-sided)	Exact Sig. (2-sided)	Exact Sig. (1-sided)	Point Probability
Pearson Chi-Square	.931a	2	0.627851	0.649617
Likelihood Ratio	0.929579	2	0.628267	0.662687
Fisher-Freeman-Halton Exact Test	0.945436			0.649617
Linear-by-Linear Association	.879b	1	0.3486	0.393556	0.199786	0.0487435
N of Valid Cases	171
a. 0 cells (0.0%) have expected count less than 5. The minimum expected count is 18.48.
b. The standardized statistic is .937.
Genetic test used=CMA * Gentetic diagnosis
Crosstab
			Gentetic diagnosis			Total
			No Mutation	One Mutation	Two Mutations
Genetic test used=CMA	No	Count	39	50	81	170
		% within Genetic test used=CMA	0.229412	0.294118	0.476471	1
	Yes	Count	1	0	0	1
		% within Genetic test used=CMA	1	0	0	1
Total		Count	40	50	81	171
		% within Genetic test used=CMA	0.233918	0.292398	0.473684	1
Chi-Square Tests
	Value	df	Asymptotic Significance (2-sided)	Exact Sig. (2-sided)	Exact Sig. (1-sided)	Point Probability
Pearson Chi-Square	3.294a	2	0.192601	0.233918
Likelihood Ratio	2.92492	2	0.231666	0.233918
Fisher-Freeman-Halton Exact Test	2.67118			0.233918
Linear-by-Linear Association	2.364b	1	0.124145	0.233918	0.233918	0.233918
N of Valid Cases	171
a. 3 cells (50.0%) have expected count less than 5. The minimum expected count is .23.
b. The standardized statistic is -1.538.
Genetic test used=Haplotype * Gentetic diagnosis
Crosstab
			Gentetic diagnosis			Total
			No Mutation	One Mutation	Two Mutations
Genetic test used=Haplotype	No	Count	40	50	80	170
		% within Genetic test used=Haplotype	0.235294	0.294118	0.470588	1
	Yes	Count	0	0	1	1
		% within Genetic test used=Haplotype	0	0	1	1
Total		Count	40	50	81	171
		% within Genetic test used=Haplotype	0.233918	0.292398	0.473684	1
Chi-Square Tests
	Value	df	Asymptotic Significance (2-sided)	Exact Sig. (2-sided)	Exact Sig. (1-sided)	Point Probability
Pearson Chi-Square	1.118a	2	0.571881	1
Likelihood Ratio	1.50097	2	0.472138	1
Fisher-Freeman-Halton Exact Test	1.26004			1
Linear-by-Linear Association	.889b	1	0.345747	0.707602	0.473684	0.473684
N of Valid Cases	171
a. 3 cells (50.0%) have expected count less than 5. The minimum expected count is .23.
b. The standardized statistic is .943.
Genetic test used=RFLP * Gentetic diagnosis
Crosstab
			Gentetic diagnosis			Total
			No Mutation	One Mutation	Two Mutations
Genetic test used=RFLP	No	Count	38	48	70	156
		% within Genetic test used=RFLP	0.24359	0.307692	0.448718	1
	Yes	Count	2	2	11	15
		% within Genetic test used=RFLP	0.133333	0.133333	0.733333	1
Total		Count	40	50	81	171
		% within Genetic test used=RFLP	0.233918	0.292398	0.473684	1
Chi-Square Tests
	Value	df	Asymptotic Significance (2-sided)	Exact Sig. (2-sided)	Exact Sig. (1-sided)	Point Probability
Pearson Chi-Square	4.474a	2	0.106773	0.127142
Likelihood Ratio	4.61899	2	0.0993115	0.117891
Fisher-Freeman-Halton Exact Test	3.91601			0.140656
Linear-by-Linear Association	3.263b	1	0.0708666	0.0932848	0.0466797	0.0265556
N of Valid Cases	171
a. 2 cells (33.3%) have expected count less than 5. The minimum expected count is 3.51.
b. The standardized statistic is 1.806.
Crosstabs
Year of Consultation * Gentetic diagnosis, Any Mutation Found?
Crosstab
			Gentetic diagnosis, Any Mutation Found?		Total
			No	Yes
Year of Consultation	2018	Count	14	31	45
		% within Year of Consultation	0.311111	0.688889	1
	2019	Count	8	36	44
		% within Year of Consultation	0.181818	0.818182	1
	2020	Count	18	64	82
		% within Year of Consultation	0.219512	0.780488	1
Total		Count	40	131	171
		% within Year of Consultation	0.233918	0.766082	1
Chi-Square Tests
	Value	df	Asymptotic Significance (2-sided)	Exact Sig. (2-sided)	Exact Sig. (1-sided)	Point Probability
Pearson Chi-Square	2.258a	2	0.323392	0.330218
Likelihood Ratio	2.20227	2	0.332493	0.359517
Fisher-Freeman-Halton Exact Test	2.19074			0.339844
Linear-by-Linear Association	1.010b	1	0.314847	0.332515	0.184727	0.0514262
N of Valid Cases	171
a. 0 cells (0.0%) have expected count less than 5. The minimum expected count is 10.29.
b. The standardized statistic is 1.005.
Genetic test used=Exome * Gentetic diagnosis, Any Mutation Found?
Crosstab
			Gentetic diagnosis, Any Mutation Found?		Total
			No	Yes
Genetic test used=Exome	No	Count	30	99	129
		% within Genetic test used=Exome	0.232558	0.767442	1
	Yes	Count	10	32	42
		% within Genetic test used=Exome	0.238095	0.761905	1
Total		Count	40	131	171
		% within Genetic test used=Exome	0.233918	0.766082	1
Chi-Square Tests
	Value	df	Asymptotic Significance (2-sided)	Exact Sig. (2-sided)	Exact Sig. (1-sided)	Point Probability
Pearson Chi-Square	.005a	1	0.941308	1	0.546545
Continuity Correctionb	0	1	1
Likelihood Ratio	0.00540592	1	0.941388	1	0.546545
Fisher's Exact Test				1	0.546545
Linear-by-Linear Association	.005c	1	0.941479	1	0.546545	0.164688
N of Valid Cases	171
a. 0 cells (0.0%) have expected count less than 5. The minimum expected count is 9.82.
b. Computed only for a 2x2 table
c. The standardized statistic is -.073.
Genetic test used=Panel * Gentetic diagnosis, Any Mutation Found?
Crosstab
			Gentetic diagnosis, Any Mutation Found?		Total
			No	Yes
Genetic test used=Panel	No	Count	31	107	138
		% within Genetic test used=Panel	0.224638	0.775362	1
	Yes	Count	9	24	33
		% within Genetic test used=Panel	0.272727	0.727273	1
Total		Count	40	131	171
		% within Genetic test used=Panel	0.233918	0.766082	1
Chi-Square Tests
	Value	df	Asymptotic Significance (2-sided)	Exact Sig. (2-sided)	Exact Sig. (1-sided)	Point Probability
Pearson Chi-Square	.344a	1	0.55771	0.647347	0.352461
Continuity Correctionb	0.127713	1	0.720815
Likelihood Ratio	0.334569	1	0.562981	0.647347	0.352461
Fisher's Exact Test				0.647347	0.352461
Linear-by-Linear Association	.342c	1	0.558864	0.647347	0.352461	0.147339
N of Valid Cases	171
a. 0 cells (0.0%) have expected count less than 5. The minimum expected count is 7.72.
b. Computed only for a 2x2 table
c. The standardized statistic is -.585.
Genetic test used=Sanger * Gentetic diagnosis, Any Mutation Found?
Crosstab
			Gentetic diagnosis, Any Mutation Found?		Total
			No	Yes
Genetic test used=Sanger	No	Count	21	58	79
		% within Genetic test used=Sanger	0.265823	0.734177	1
	Yes	Count	19	73	92
		% within Genetic test used=Sanger	0.206522	0.793478	1
Total		Count	40	131	171
		% within Genetic test used=Sanger	0.233918	0.766082	1
Chi-Square Tests
	Value	df	Asymptotic Significance (2-sided)	Exact Sig. (2-sided)	Exact Sig. (1-sided)	Point Probability
Pearson Chi-Square	.834a	1	0.361097	0.371875	0.231842
Continuity Correctionb	0.535977	1	0.464105
Likelihood Ratio	0.832114	1	0.361662	0.371875	0.231842
Fisher's Exact Test				0.371875	0.231842
Linear-by-Linear Association	.829c	1	0.362505	0.371875	0.231842	0.0949085
N of Valid Cases	171
a. 0 cells (0.0%) have expected count less than 5. The minimum expected count is 18.48.
b. Computed only for a 2x2 table
c. The standardized statistic is .911.
Genetic test used=CMA * Gentetic diagnosis, Any Mutation Found?
Crosstab
			Gentetic diagnosis, Any Mutation Found?		Total
			No	Yes
Genetic test used=CMA	No	Count	39	131	170
		% within Genetic test used=CMA	0.229412	0.770588	1
	Yes	Count	1	0	1
		% within Genetic test used=CMA	1	0	1
Total		Count	40	131	171
		% within Genetic test used=CMA	0.233918	0.766082	1
Chi-Square Tests
	Value	df	Asymptotic Significance (2-sided)	Exact Sig. (2-sided)	Exact Sig. (1-sided)	Point Probability
Pearson Chi-Square	3.294a	1	0.0695222	0.233918	0.233918
Continuity Correctionb	0.39741	1	0.52843
Likelihood Ratio	2.92492	1	0.0872216	0.233918	0.233918
Fisher's Exact Test				0.233918	0.233918
Linear-by-Linear Association	3.275c	1	0.0703429	0.233918	0.233918	0.233918
N of Valid Cases	171
a. 2 cells (50.0%) have expected count less than 5. The minimum expected count is .23.
b. Computed only for a 2x2 table
c. The standardized statistic is -1.810.
Genetic test used=Haplotype * Gentetic diagnosis, Any Mutation Found?
Crosstab
			Gentetic diagnosis, Any Mutation Found?		Total
			No	Yes
Genetic test used=Haplotype	No	Count	40	130	170
		% within Genetic test used=Haplotype	0.235294	0.764706	1
	Yes	Count	0	1	1
		% within Genetic test used=Haplotype	0	1	1
Total		Count	40	131	171
		% within Genetic test used=Haplotype	0.233918	0.766082	1
Chi-Square Tests
	Value	df	Asymptotic Significance (2-sided)	Exact Sig. (2-sided)	Exact Sig. (1-sided)	Point Probability
Pearson Chi-Square	.307a	1	0.579441	1	0.766082
Continuity Correctionb	0	1	1
Likelihood Ratio	0.534726	1	0.464627	1	0.766082
Fisher's Exact Test				1	0.766082
Linear-by-Linear Association	.305c	1	0.580552	1	0.766082	0.766082
N of Valid Cases	171
a. 2 cells (50.0%) have expected count less than 5. The minimum expected count is .23.
b. Computed only for a 2x2 table
c. The standardized statistic is .553.
Genetic test used=RFLP * Gentetic diagnosis, Any Mutation Found?
Crosstab
			Gentetic diagnosis, Any Mutation Found?		Total
			No	Yes
Genetic test used=RFLP	No	Count	38	118	156
		% within Genetic test used=RFLP	0.24359	0.75641	1
	Yes	Count	2	13	15
		% within Genetic test used=RFLP	0.133333	0.866667	1
Total		Count	40	131	171
		% within Genetic test used=RFLP	0.233918	0.766082	1
Chi-Square Tests
	Value	df	Asymptotic Significance (2-sided)	Exact Sig. (2-sided)	Exact Sig. (1-sided)	Point Probability
Pearson Chi-Square	.928a	1	0.335305	0.375584	0.270436
Continuity Correctionb	0.41498	1	0.519453
Likelihood Ratio	1.03969	1	0.307893	0.375584	0.270436
Fisher's Exact Test				0.524986	0.270436
Linear-by-Linear Association	.923c	1	0.336722	0.375584	0.270436	0.178327
N of Valid Cases	171
a. 1 cells (25.0%) have expected count less than 5. The minimum expected count is 3.51.
b. Computed only for a 2x2 table
c. The standardized statistic is .961.
CrosstabsOrigin & Main Diagnosis, Genetic test or Not
Origin * Main Diagnosis Crosstabulation
			Main Diagnosis			Total
			Retinal Dystrophy	Albinism	Other
Origin	Jewish	Count	47	62	54	163
		% within Origin	0.288344	0.380368	0.331288	1
	Muslim	Count	33	9	13	55
		% within Origin	0.6	0.163636	0.236364	1
	Other	Count	6	1	0	7
		% within Origin	0.857143	0.142857	0	1
Total		Count	86	72	67	225
		% within Origin	0.382222	0.32	0.297778	1
Chi-Square Tests
	Value	df	Asymptotic Significance (2-sided)	Exact Sig. (2-sided)	Exact Sig. (1-sided)	Point Probability
Pearson Chi-Square	24.854a	4	5.38154e-05	2.54182e-05
Likelihood Ratio	26.2149	4	2.86387e-05	2.68361e-05
Fisher-Freeman-Halton Exact Test	23.3923			3.36162e-05
Linear-by-Linear Association	15.984b	1	6.38836e-05	3.07804e-05	1.44313e-05	7.15792e-06
N of Valid Cases	225
a. 3 cells (33.3%) have expected count less than 5. The minimum expected count is 2.08.
b. The standardized statistic is -3.998.
Crosstabs
Genetic testing * Main Diagnosis Crosstabulation
			Main Diagnosis			Total
			Retinal Dystrophy	Albinism	Other
Genetic testing	No	Count	23	7	25	55
		% within Genetic testing	0.418182	0.127273	0.454545	1
	Yes	Count	64	66	43	173
		% within Genetic testing	0.369942	0.381503	0.248555	1
Total		Count	87	73	68	228
		% within Genetic testing	0.381579	0.320175	0.298246	1
Chi-Square Tests
	Value	df	Asymptotic Significance (2-sided)	Exact Sig. (2-sided)	Exact Sig. (1-sided)	Point Probability
Pearson Chi-Square	14.616a	2	0.000670055	0.000668516
Likelihood Ratio	15.8619	2	0.000359451	0.000404991
Fisher-Freeman-Halton Exact Test	15.4511			0.000413176
Linear-by-Linear Association	1.537b	1	0.215119	0.222273	0.126177	0.0348363
N of Valid Cases	228
a. 0 cells (0.0%) have expected count less than 5. The minimum expected count is 16.40.
b. The standardized statistic is -1.240.
